# Supplementary material for: Risk Factors Contributing to Reinfection by SARS-CoV-2: A Systematic Review
Source: Adv Respir Med. 2023 Dec 6;91(6):560–70. doi: 10.3390/arm91060041 (PMC10740414; doi:10.3390/arm91060041)
Supplement: Supplementary file 1 [file arm-91-00041-s001.zip]

Archive with 1 entries (1 files):
- arm-2728899-supplementary.pdf
